# Supplementary material for: Increased Hepato-Splanchnic Vasoconstriction in Diabetics during Regular Hemodialysis
Source: PLoS One. 2015 Dec 29;10(12):e0145411. doi: 10.1371/journal.pone.0145411 (PMC4695079; doi:10.1371/journal.pone.0145411)
Supplement: S1 Table — Original data of individual measurements (n = 24) obtained in 12 subjects in two subsequent studies. Abbreviations: F: female; M: male; DM: diabetic; ND: non-diabetic; BMI: body mass index; BSA: body surface area; V uf: ultrafiltration volume; MAP: mean arterial pressure; HR: heart rate: Hct: hematocrit: V p: plasma volume: QI: hepato-splanchnic blood flow index: ICG-DR, Indocyanine green disappearance rate: RI, hepato-splanchnic vascular resistance index; numbers behind variables refer to measuring times t. (XLSX) [file pone.0145411.s001.xlsx]

## Sheet: Appendix table
Patient	Study	Diabetes	Sex	Height (cm)	Dry body weight (kg)	Age (years)	BMI (kg/m²)	BSA (m²)	Vuf (L)	MAP1 (mmHg)	MAP2 (mmHg)	MAP3 (mmHg)	MAP4 (mmHg)	HR1 (1/min)	HR2 (1/min)	HR3 (1/min)	HR4 (1/min)	Hct1 (%)	Hct2 (%)	Hct3 (%)	Hct4 (%)	Vp1 (L)	Vp2 (L)	Vp3 (L)	Vp4 (L)	ICG-DR1 (%/min)	ICG-DR2 (%/min)	ICG-DR3 (%/min)	ICG-DR4 (%/min)	QI1 (L/min/m2)	QI2 (L/min/m2)	QI3 (L/min/m2)	QI4 (L/min/m2)	RI1 (mmHg-s-m2/mL)	RI2 (mmHg-s-m2/mL)	RI3 (mmHg-s-m2/mL)	RI4 (mmHg-s-m2/mL)
1	1	DM	F	157	48	54	19.47	1.46	0.5	109	111	118	129	52	51	50	50	38.19	38.46	38.51	38.73	1.95	1.94	1.76	1.73	19	16	14.4	0.153	0.411	0.349	0.281	0.295	15.9	19.1	25.2	26.3
1	2	DM	F	157	48	54	19.47	1.46	1.86	120	136	143	141	50	50	50	52	38.42	38.64	39.43	40.43	1.8	1.83	1.82	1.82	20.2	16.6	18.9	0.175	0.404	0.342	0.39	0.363	17.8	23.8	22	23.3
2	1	ND	F	173	59	32	19.71	1.7	2.13	126	115	127	107	75	65	73	80	30.62	31.15	32.47	32.89	3.28	2.6	2.93	3.18	31.8	31.1	37.4	0.301	0.882	0.688	0.953	0.835	8.6	10	8	7.7
2	2	ND	F	173	59	32	19.71	1.7	3.1	117	109	109	110	53	57	62	76	32.91	33.89	36.01	36.89	4.01	2.92	3.46	2.95	22.7	24.8	30	0.283	0.8	0.641	0.953	0.776	8.8	10.2	6.9	8.5
3	1	DM	F	158	61	69	24.44	1.62	1.8	112	99	86	107	50	54	49	48	44.14	46.46		46.92	2.84	2.56		2.36	20	19.1		0.205	0.63	0.562		0.562	10.7	10.6		11.4
3	2	DM	F	158	61	69	24.44	1.62	1.1	109	112	111	154	88	82	82	82	32.01	32.21	33.01	33.23	3.36	3.14	2.95	2.93	16.7	18.3	18.7	0.211	0.512	0.525	0.506	0.568	12.8	12.8	13.2	16.3
4	1	DM	F	164	70	57	26.03	1.76	1.79	113	109	93	99	84	81	78	79	34.28	34.99	35.37	36.5	2.53	2.38	2.53	2.48	15.1	15.1	13.4	0.152	0.33	0.313	0.295	0.335	20.6	20.9	18.9	17.7
4	2	DM	F	164	70	57	26.03	1.76	3.05	117	103	89	97	80	76	76	86	32.73	33.97	35.22	35.63	2.76	2.83	2.65	2.61	17.3	15.3	14.2	0.131	0.403	0.375	0.33	0.301	17.4	16.5	16.2	19.3
5	1	ND	M	173	92	59	30.74	2.06	1.63	85	83	79	79	81	81	86	84	34.36	34.48	34.69	34.99	4.53	4.38	4.21	4.25	11.9	11	9.9	0.096	0.398	0.359	0.311	0.306	12.8	13.9	15.3	15.5
5	2	ND	M	173	92	59	30.74	2.06	2.18	86	83	69	66	84	91	81	89	34.23	34.44	35.06	35.37	4.2	4.16	4.26	4.25	12.8	13.3	11.7	0.114	0.398	0.408	0.374	0.364	13	12.2	11.1	10.9
6	1	ND	M	181	96	45	29.3	2.17	2.12	126	133	125	120	83	81	80	80	34.35	35.34	36.2	35.75	3.81	3.61	4.09	3.95	22.4	22.1	19.8	0.185	0.599	0.571	0.585	0.525	12.6	14	12.8	13.7
6	2	ND	M	181	96	45	29.3	2.17	1.95	110	106	116	115	95	81	80	74	35.73	36.6	37.09	38.31	4.67	4.33	4.93	3.6	17.9	19	13.8	0.22	0.599	0.599	0.498	0.59	11	10.6	14	11.7
7	1	ND	F	170	66	53	22.84	1.77	1.95	117	117	121	126	74	68	68	67	34.28	35.12	35.19	35.36	4.19	3.91	3.51	3.72	29.5	29.6	27.1	0.215	1.062	1.006	0.831	0.701	6.6	7	8.7	10.8
7	2	ND	F	170	66	53	22.84	1.77	2.33	145	130	130	128	78	74	74	79	34.53	33.64	33.94	34.69	3.63	3.94	4	3.66	31.4	23.8	22.6	0.246	0.983	0.797	0.774	0.78	8.9	9.8	10.1	9.9
8	1	DM	M	182	75	53	22.64	1.96	1.43	108	125	168	147	51	53	49	51	33.81	34.21	34.65	35.45	3.77	3.76	3.97	3.76	21	21.6	18.4	0.183	0.607	0.628	0.571	0.546	10.7	12	17.6	16.2
8	2	DM	M	182	75	53	22.64	1.96	2.4	125	118	135	131	55	54	52	46	31.93	31.58	32.68	33.32	4.24	4.47	4.07	3.99	21.6	18.6	18.2	0.178	0.684	0.622	0.561	0.546	11	11.4	14.4	14.4
9	1	ND	M	168	66	71	23.38	1.75	1.9	145	138	131	142	72	68	70	72	33.82	34.08	34.43	34.33	3.95	3.87	4.16	3.99	21.9	20.2	17.8	0.169	0.749	0.674	0.646	0.589	11.6	12.3	12.2	14.5
9	2	ND	M	168	66	71	23.38	1.75	1.31	139	122	103	125	64	68	69	76	34.33	35.29	35.68	35.96	4.13	3.74	3.62	3.79	19.5	21.8	20.5	0.161	0.703	0.72	0.663	0.543	11.9	10.2	9.3	13.8
10	1	ND	M	185	79	32	23.08	2.03	1.39	112	111	98	129	59	61	63	63	39.27	39.5	39.54	40.28	4.38	4.31	4.41	4.43	26.4	23.1	21.1	0.25	0.936	0.813	0.759	0.911	7.2	8.2	7.8	8.5
10	2	ND	M	185	79	32	23.08	2.03	1.62	110	105	117	120	63	65	63	67	37.09	36.96	37.57	38.38	4.57	5.08	4.89	4.6	25.2	21.8	17.7	0.215	0.901	0.862	0.685	0.788	7.3	7.3	10.3	9.1
11	1	DM	F	165	63	80	23.14	1.69	2.5	121	113	122	117	77	77	88	97	36.77	37.17	37.55	38.69	3.12	3.53	3.27	3.36	11.6	8.7	8.6	0.072	0.337	0.29	0.266	0.237	21.5	23.4	27.5	29.7
11	2	DM	F	165	63	80	23.14	1.69	2.1	122	126	109	101	81	84	93	97	34.98	35.16	35.82	36.77	3.95	3.43	3.61	3.52	10.9	9.3	7	0.065	0.391	0.29	0.231	0.213	18.7	26.1	28.3	28.4
12	1	ND	M	168	88	53	31.18	1.98	1.9	83	77	80	78	79	79	77	77	34.18	35.76	35.53	35.96	4.4	3.71	3.71	3.32	18.3	19.8	17.6	0.16	0.616	0.576	0.51	0.419	8.1	8	9.4	11.2
12	2	ND	M	168	88	53	31.18	1.98	0.7	80	72	72	68	81	80	77	84	36.14	36.86	36.33	36.39	3.53	3.15	3.51	3.38	14.2	18.9	15.1	0.154	0.394	0.475	0.419	0.414	12.2	9.1	10.3	9.9
